# Supplementary material for: Need for speed: An optimized gridding approach for spatially explicit disease simulations
Source: PLoS Comput Biol. 2018 Apr 6;14(4):e1006086. doi: 10.1371/journal.pcbi.1006086 (PMC5906030; doi:10.1371/journal.pcbi.1006086)
Supplement: S1 Table — Summary of the amount of replicates that reached 10, 100, 1000 and 10000 cumulative infected nodes using the original parameter values fitted for Cumbria to the 2001 UK FMD outbreak in [15] as well as with susceptibility scaled up by a factor of 200. Initial simulation with original parameter values were only performed with the conditional subsample algorithm. Simulations with scaled parameters were performed with all three algorithms (conditional subsample algorithm, CS; conditional entry, CE; pairwise, PW). The Cumbria parameters were kept for the UK simulations but not for the other landscapes. (XLSX) [file pcbi.1006086.s001.xlsx]

## Sheet: Sheet1
	Total n simulations	Outbreak size (cumulative infected nodes)
Landscape		10		100		1000		10000
	Original parameters fitted for Cumbria.
Random uniform (CS)	6500	0		0		0		0
Random moderate clustering (CS)	6500	74	0.0113846	10	0.00153846	0		0
Random high clustering (CS)	6500	1748	0.268923	1522	0.234154	1489	0.229077	1259	0.193692
USA (CS)	6500	10	0.00153846	0		0		0
Sweden (CS)	6500	15	0.00230769	0		0		0
UK (CS)	6500	2662	0.409538	2242	0.344923	1946	0.299385	1339	0.206
UK (CE)	6500	2713	0.417385	2275	0.35	2014	0.309846	1427	0.219538
UK (PW)	500	231	0.462	194	0.388	168	0.336	122	0.244
	Susceptibility increased (ψ x 200).
Random uniform (CS)	6500	6067	0.933385	6031	0.927846	6029	0.927538	6019	0.926
Random moderate clustering (CS)	6500	5994	0.922154	5686	0.874769	5326	0.819385	4995	0.768462
Random high clustering (CS)	6500	6324	0.972923	6300	0.969231	6300	0.969231	6299	0.969077
USA (CS)	6500	5843	0.898923	5435	0.836154	4933	0.758923	4499	0.692154
Sweden (CS)	6500	5579	0.858308	4959	0.762923	4147	0.638	4004	0.616
Random uniform (CE)	6500	6115	0.940769	6072	0.934154	6070	0.933846	6068	0.933538
Random moderate clustering (CE)	6500	6008	0.924308	5703	0.877385	5301	0.815538	4935	0.759231
Random high clustering (CE)	6500	6333	0.974308	6308	0.970462	6308	0.970462	6308	0.970462
USA (CE)	6500	5915	0.91	5523	0.849692	5057	0.778	4612	0.709538
Sweden (CE)	6500	5512	0.848	4966	0.764	4129	0.635231	4000	0.615385
Random uniform (PW)	500	458	0.916	456	0.912	456	0.912	455	0.91
Random moderate clustering PW)	500	461	0.922	441	0.882	415	0.83	397	0.794
Random high clustering (PW)	500	483	0.966	482	0.964	482	0.964	482	0.964
USA (PW)	500	447	0.894	427	0.854	387	0.774	353	0.706
Sweden (PW)	500	419	0.838	383	0.766	321	0.642	312	0.624
