# Supplementary material for: Need for speed: An optimized gridding approach for spatially explicit disease simulations
Source: PLoS Comput Biol. 2018 Apr 6;14(4):e1006086. doi: 10.1371/journal.pcbi.1006086 (PMC5906030; doi:10.1371/journal.pcbi.1006086)
Supplement: S2 Table — Number of nodes (n) and spatial clustering measure Ripley’s L for different distances r. A value close to one indicates homogenous spatial distribution of nodes. (XLSX) [file pcbi.1006086.s002.xlsx]

## Sheet: Sheet1
	n	r = 50 km	r = 100 km	r = 150 km	r = 250 km
Random uniform	208129	0.9417	3.747	8.394	23.292
Random Lo-clust	208129	-17.6508	-18.723	-13.052	8.676
Random Hi-clust	208129	-133.089	-207.787	-229.504	-196.458
USA	832514	-51.865	-92.815	-128.991	-190.059
Sweden	24275	-59.41	-94.425	-120.077	-134.902
UK	177 855	-44.3739	-70.712	-90.486	-94.368
