# Supplementary material for: Need for speed: An optimized gridding approach for spatially explicit disease simulations
Source: PLoS Comput Biol. 2018 Apr 6;14(4):e1006086. doi: 10.1371/journal.pcbi.1006086 (PMC5906030; doi:10.1371/journal.pcbi.1006086)
Supplement: S1 Appendix — (ZIP) [file pcbi.1006086.s003.zip]

Archive with 27 entries (24 files):
- gridsim/
- gridsim/example_config.txt
- gridsim/include/
- gridsim/include/Cell.h
- gridsim/include/common_functions.h
- gridsim/include/Config.h
- gridsim/include/Grid.h
- gridsim/include/Local_spread.h
- gridsim/include/Node.h
- gridsim/include/Output.h
- gridsim/include/Point.h
- gridsim/include/Shipment_handler.h
- gridsim/licence.txt
- gridsim/makefile
- gridsim/plot_cell_hist.py
- gridsim/plot_grid_node_relation.py
- gridsim/readme.txt
- gridsim/src/
- gridsim/src/Cell.cpp
- gridsim/src/common_functions.cpp
- gridsim/src/Config.cpp
- gridsim/src/Grid.cpp
- gridsim/src/Local_spread.cpp
- gridsim/src/main.cpp
- gridsim/src/Node.cpp
- gridsim/src/Point.cpp
- gridsim/src/Shipment_handler.cpp
