# Supplementary material for: Need for speed: An optimized gridding approach for spatially explicit disease simulations
Source: PLoS Comput Biol. 2018 Apr 6;14(4):e1006086. doi: 10.1371/journal.pcbi.1006086 (PMC5906030; doi:10.1371/journal.pcbi.1006086)
Supplement: S1 Appendix — (ZIP) [file pcbi.1006086.s003.zip › gridsim/plot_cell_hist.py]

import numpy as np
from matplotlib import pyplot as plt
import matplotlib

def main():
    fig, ax = plt.subplots(1,1)
    
    sizes = list()
    f = open('_cellsize.dat', 'r')
    max_nodes = f.readline()
    for line in f.readlines():
        sizes.append(int(line.strip()))
    f.close()
    
    ax.hist(sizes)
    ax.axvline(float(max_nodes))
    plt.savefig('cell-size-histogram.png', dpi = 300)
    
if __name__ == '__main__':
    main()
    
