# Supplementary material for: Need for speed: An optimized gridding approach for spatially explicit disease simulations
Source: PLoS Comput Biol. 2018 Apr 6;14(4):e1006086. doi: 10.1371/journal.pcbi.1006086 (PMC5906030; doi:10.1371/journal.pcbi.1006086)
Supplement: S1 Appendix — (ZIP) [file pcbi.1006086.s003.zip › gridsim/src/Point.cpp]

#include "Point.h"

Point::Point()
{

}

Point::Point(double x, double y) :
    x(x), y(y)
{
    //ctor
}

Point::~Point()
{
    //dtor
}

void Point::set_x(double val)
{
    x = val;
}

void Point::set_y(double val)
{
    y = val;
}

bool Point::operator==(Point &other)
{
    return(this->get_x() == other.get_x() &&
           this->get_y() == other.get_y());
}

bool Point::operator!=(Point &other)
{
    return !(*this == other);
}
