# Supplementary material for: Need for speed: An optimized gridding approach for spatially explicit disease simulations
Source: PLoS Comput Biol. 2018 Apr 6;14(4):e1006086. doi: 10.1371/journal.pcbi.1006086 (PMC5906030; doi:10.1371/journal.pcbi.1006086)
Supplement: S2 Appendix — (ZIP) [file pcbi.1006086.s004.zip]

Archive with 16 entries (13 files):
- gridopt/
- gridopt/config.txt
- gridopt/include/
- gridopt/include/common_functions.h
- gridopt/include/Config.h
- gridopt/include/GridOpt.h
- gridopt/include/LandscapeInfo.h
- gridopt/licence.txt
- gridopt/makefile
- gridopt/readme.txt
- gridopt/src/
- gridopt/src/common_functions.cpp
- gridopt/src/Config.cpp
- gridopt/src/GridOpt.cpp
- gridopt/src/LandscapeInfo.cpp
- gridopt/src/main.cpp
