# Supplementary material for: Need for speed: An optimized gridding approach for spatially explicit disease simulations
Source: PLoS Comput Biol. 2018 Apr 6;14(4):e1006086. doi: 10.1371/journal.pcbi.1006086 (PMC5906030; doi:10.1371/journal.pcbi.1006086)
Supplement: S2 Appendix — (ZIP) [file pcbi.1006086.s004.zip › gridopt/config.txt]

## One variable per row, comments start with #
## Empty rows ignored. Rows with numbers and without descriptions are placeholders for future variables.
## Values in parentheses are the indices in the vector where value is stored.

######################## General settings ########################
landscape.txt		#(0) Path and name of landscape file.
1				#(1) Smallest k for calculating grid config.
100				#(2) Largest k for calculating grid config.
5.7, 1.0	#(3) SUSCEPTIBILITY scale parameters for species 1 & 2.
0.00082, 0.00083	#(4) INFECTIOUSNESS (TRANSMISSIBILITY) scale parameters for sp 1 & 2.
0.41, 0.20	#(5) SUSCEPTIBILITY exponents for species 1 & 2.
0.42, 0.49	#(6) INFECTIOUSNESS (TRANSMISSIBILITY) exponents for sp 1 & 2.
