# Supplementary material for: Need for speed: An optimized gridding approach for spatially explicit disease simulations
Source: PLoS Comput Biol. 2018 Apr 6;14(4):e1006086. doi: 10.1371/journal.pcbi.1006086 (PMC5906030; doi:10.1371/journal.pcbi.1006086)
Supplement: S2 Appendix — (ZIP) [file pcbi.1006086.s004.zip › gridopt/include/Config.h]

#ifndef CONFIG_H
#define CONFIG_H

#include <string>
#include <vector>

class Config
{
    public:
        Config(std::string config_fname, double sus_scale);
        ~Config();
        std::string landsc_file;
        size_t min_k, max_k, local_kernel;
        double S1, S2, T1, T2;
        double q1, q2, p1, p2;
        std::vector<size_t> k_range;
    private:
};

#endif // CONFIG_H
