# Supplementary material for: Need for speed: An optimized gridding approach for spatially explicit disease simulations
Source: PLoS Comput Biol. 2018 Apr 6;14(4):e1006086. doi: 10.1371/journal.pcbi.1006086 (PMC5906030; doi:10.1371/journal.pcbi.1006086)
Supplement: S2 Appendix — (ZIP) [file pcbi.1006086.s004.zip › gridopt/include/GridOpt.h]

#ifndef GRIDOPT_H
#define GRIDOPT_H

#include "LandscapeInfo.h"
#include "Config.h"

#include <map>

/* This class performs the calculations to find the optimal grid size for a
given landscape using a given distance kernel.*/
class GridOpt
{
    //Typedef for a pointer to a kernel function.
    typedef double (GridOpt::*k_fun_ptr)(double);

    public:
        GridOpt();
        ~GridOpt();
        //The function that makes the optimization process.
        void make_opt(LandscapeInfo& L, Config C,
                      std::map<size_t, std::vector<double>>& k_calls_per_cell,
                      std::map<size_t, double>& nodes_per_cell);
    private:
        //Pointer to kernel function in use.
        k_fun_ptr k_function;
        void set_kernel_pointer(size_t local_kernel);

        //The different distance kernels.
        double Buhnerkempe_kernel(double d);
        double brand_kernel_a3(double d);
        double brand_kernel_a4(double d);
        double brand_kernel_a5(double d);
        double hayama_kernel(double d);
        double USDOS2_kernel_v2(double d);

        //This function returns the shortest distance between two corners of two grid cells
        //in the uniform grid used in the optimization. Each cell is given an x and y coordinate
        //describing its lower left corner. The shortest distance in the x and y dimension is
        //found by determining their placement in relation to each other (is A to the left or
        //right of B, over or below B).
        double get_distance_between_pairs(size_t Ax, size_t Ay, size_t Bx, size_t By,
                                          double longest_side, size_t k);

};

#endif // GRIDOPT_H
