# Supplementary material for: Need for speed: An optimized gridding approach for spatially explicit disease simulations
Source: PLoS Comput Biol. 2018 Apr 6;14(4):e1006086. doi: 10.1371/journal.pcbi.1006086 (PMC5906030; doi:10.1371/journal.pcbi.1006086)
Supplement: S2 Appendix — (ZIP) [file pcbi.1006086.s004.zip › gridopt/include/LandscapeInfo.h]

#ifndef LANDSCAPEINFO_H
#define LANDSCAPEINFO_H

#include "Config.h"

#include <string>
#include <vector>
#include <limits>

/*Class that represents the landscape as uniformly distributed nodes in a square.
Contains all landscape-related information.*/
class LandscapeInfo
{
    public:
        LandscapeInfo(Config C);
        ~LandscapeInfo();
        void print_summary();
        double get_longest_side();
        size_t get_n_nodes();
        double get_susc();
        double get_trans();
    private:
        std::string fname;
        std::vector<double> x_coords, y_coords;
        std::vector<size_t> n_sp1_vector, n_sp2_vector;
        double max_x = -std::numeric_limits<double>::max();
        double max_y = -std::numeric_limits<double>::max();
        double min_x = std::numeric_limits<double>::max();
        double min_y = std::numeric_limits<double>::max();
        double x_side, y_side, area, longest_side;

        size_t sp1_sum = 0;
        size_t sp2_sum = 0;
        size_t n_sp1_farms = 0;
        size_t n_sp2_farms = 0;
        size_t tot_n_nodes = 0;
        double mean_sp1 = 0.0;
        double mean_sp2 = 0.0;
        double median_sp1 = 0.0;
        double median_sp2 = 0.0;
        double percentile_sp1 = 0.0;
        double percentile_sp2 = 0.0;
        double max_sp1 = 0.0;
        double max_sp2 = 0.0;

        double susceptibility = 0.0;
        double transmissibility = 0.0;

        double median(std::vector<size_t> vals);
        size_t percentile(std::vector<size_t> vals, double percentile_val);
};

#endif // LANDSCAPEINFO_H
