# Supplementary material for: Need for speed: An optimized gridding approach for spatially explicit disease simulations
Source: PLoS Comput Biol. 2018 Apr 6;14(4):e1006086. doi: 10.1371/journal.pcbi.1006086 (PMC5906030; doi:10.1371/journal.pcbi.1006086)
Supplement: S2 Appendix — (ZIP) [file pcbi.1006086.s004.zip › gridopt/readme.txt]

GridOpt is a small program demonstrating the method of finding an optimal
grid cell size presented in the paper. It does this by representing the
landscape with N nodes as a set of N points randomly distributed within
a square of roughly the same area as the original landscape. After that 
a grid of uniformly spaced k^2 square cells are overlaid on top of the set
of points and the number of kernel calls that would be necessary for
infection to spread from a single node each and every cell to all other cells
is calculated. This is done for a set of values for k specified in the config
file.
The config file is provided to the program at execution as a command line
argument, "GridOpt <config_file>", assuming that the binary is called GridOpt.
The output is a text file with the total number of kernel calls in column 1,
value of k in column 2, and number of kernel calls for each cell as the
remaining columns.
Any landscape file can be used provided that it has the columns node_id, 
group, x_coordinate, y_coordinate, n animals of species 1, n animals of
species 2. Each row represents one node. Group is a number indicating to what
group of nodes the node belongs, this can for instance be a county or region
indicator but is unused in this program. All nodes can belong to the same
group.
