# Supplementary material for: Need for speed: An optimized gridding approach for spatially explicit disease simulations
Source: PLoS Comput Biol. 2018 Apr 6;14(4):e1006086. doi: 10.1371/journal.pcbi.1006086 (PMC5906030; doi:10.1371/journal.pcbi.1006086)
Supplement: S2 Appendix — (ZIP) [file pcbi.1006086.s004.zip › gridopt/src/common_functions.cpp]

#include "common_functions.h"
#include <math.h>
#include <random>
#include <chrono>
#include <functional>

TimePoint common::get_wall_time()
{
    return std::chrono::high_resolution_clock::now();
}

unsigned long long int common::delta_duration(TimePoint t1)
{
    auto d = std::chrono::duration_cast<std::chrono::milliseconds>(common::get_wall_time() - t1).count();
    return (unsigned long long int)(d);
}

unsigned int common::get_n_lines(std::ifstream& f)
{
    unsigned int n_lines = 0;
    std::string tempstring;
    f.seekg(0, f.beg);
    while(std::getline(f, tempstring))
        n_lines++;
    f.clear();
    f.seekg(0, f.beg);
    return n_lines;
}

// Skips the Byte Order Mark (BOM) that defines UTF-8 in some text files.
// Credit to user 'Contango' at stackoverflow.com
void common::skipBOM(std::ifstream &in)
{
    char test[3] = {0};
    in.read(test, 3);
    if ((unsigned char)test[0] == 0xEF &&
        (unsigned char)test[1] == 0xBB &&
        (unsigned char)test[2] == 0xBF)
    {
        return;
    }
    in.seekg(0);
}

std::vector<std::string> common::split(const std::string &s,
                                       char delim, std::vector<std::string> &elems)
{
    std::stringstream ss(s);
    std::string item;
    while (std::getline(ss, item, delim))
	{
		if (!item.empty())
		{
			elems.emplace_back(item);
		}
    }
    return elems;
}

std::vector<std::string> common::split(const std::string &s, char delim)
{
    std::vector<std::string> elems;
    split(s, delim, elems);
    return elems;
}

std::vector<int> common::split_stoi(const std::string &s, char delim)
{
    std::vector<std::string> elems = common::split(s, delim);
    std::vector<int> elems_int;
    for(std::string this_s : elems)
        elems_int.push_back(std::stoi(this_s));
    return elems_int;
}

std::vector<double> common::split_stod(const std::string &s, char delim)
{
    std::vector<std::string> elems = common::split(s, delim);
    std::vector<double> elems_int;
    for(std::string this_s : elems)
        elems_int.push_back(std::stod(this_s));
    return elems_int;
}

/// Based on algorithm described at http://www.johndcook.com/blog/cpp_expm1/
/// \param[in]	x	Exponent values
double common::oneMinusExp(double x)
{
	if (x == 0.0)
    {
		return 0.0;
	}
	else if (std::abs(x) < 1e-5)
    {
		return -(x + 0.5*x*x);
	}
	else
    {
		return -(exp(x) - 1.0);
	}
}
