# Supplementary material for: Need for speed: An optimized gridding approach for spatially explicit disease simulations
Source: PLoS Comput Biol. 2018 Apr 6;14(4):e1006086. doi: 10.1371/journal.pcbi.1006086 (PMC5906030; doi:10.1371/journal.pcbi.1006086)
Supplement: S2 Appendix — (ZIP) [file pcbi.1006086.s004.zip › gridopt/src/Config.cpp]

#include "Config.h"
#include "common_functions.h"
#include <vector>
#include <fstream>
#include <sstream>
#include <algorithm>
#include <iostream>

Config::Config(std::string config_fname, double sus_scale)
{
    std::vector<std::string> parameter_vector;
	// Read config file and store each paramter in parameter_vector.
	std::ifstream f(config_fname);
	if(f.is_open()){
		while(!f.eof()){ // until end of file
			std::string line;
			std::stringstream ss;
			// First get an entire line from the config file
			std::getline(f, line);
			// Put that in a stringstream (required for getline) and use getline again
			// to only read up until the comment character (delimiter).
			ss << line;
			std::getline(ss, line, '#');
			// If there is whitespace between the value of interest and the comment character
			// this will be read as part of the value. Therefore strip it of whitespace first.
			line.erase(std::remove_if(line.begin(), line.end(), isspace), line.end());
			if(line.size() != 0) //If there was anything but whitespace to the left of the delimiter.
            {
                parameter_vector.emplace_back(line);
            }
		}
	}
	else
    {
        std::cout << "Failed to open \"" << config_fname << "\". Exiting..." << std::endl;
        exit(EXIT_FAILURE);
    }

    if(parameter_vector.size() != 8)
    {
        std::cout << "Error in config file. Should be 8 parameters, found "
                  << parameter_vector.size() << std::endl;
        exit(EXIT_FAILURE);
    }

    std::cout << parameter_vector.size() << " parameters successfully read from configuration file." << std::endl;

    if(parameter_vector[0] != "*" and parameter_vector[0] != "")
        landsc_file = parameter_vector[0];

    if(parameter_vector[1] != "*" and parameter_vector[1] != "")
        min_k = common::stringToNum<size_t>(parameter_vector[1]);

    if(parameter_vector[2] != "*" and parameter_vector[2] != "")
        max_k = common::stringToNum<size_t>(parameter_vector[2]);

    if(parameter_vector[3] != "*" and parameter_vector[3] != "")
    {
        std::vector<double> sus_scale_v = common::split_stod(parameter_vector[3], ',');
        S1 = sus_scale * sus_scale_v[0];
        S2 = sus_scale * sus_scale_v[1];
    }

    if(parameter_vector[4] != "*" and parameter_vector[4] != "")
    {
        std::vector<double> inf_scale_v = common::split_stod(parameter_vector[4], ',');
        T1 = inf_scale_v[0];
        T2 = inf_scale_v[1];
    }

    if(parameter_vector[5] != "*" and parameter_vector[5] != "")
    {
        std::vector<double> sus_exp_v = common::split_stod(parameter_vector[5], ',');
        q1 = sus_exp_v[0];
        q2 = sus_exp_v[1];
    }

    if(parameter_vector[6] != "*" and parameter_vector[6] != "")
    {
        std::vector<double> inf_exp_v = common::split_stod(parameter_vector[6], ',');
        p1 = inf_exp_v[0];
        p2 = inf_exp_v[1];
    }

    if(parameter_vector[7] != "*" and parameter_vector[6] != "")
    {
        local_kernel = common::stringToNum<size_t>(parameter_vector[7]);
    }

    for(size_t i = min_k; i <= max_k; i++)
    {
        k_range.push_back(i);
    }
}

Config::~Config()
{
    //dtor
}
