# Supplementary material for: Need for speed: An optimized gridding approach for spatially explicit disease simulations
Source: PLoS Comput Biol. 2018 Apr 6;14(4):e1006086. doi: 10.1371/journal.pcbi.1006086 (PMC5906030; doi:10.1371/journal.pcbi.1006086)
Supplement: S2 Appendix — (ZIP) [file pcbi.1006086.s004.zip › gridopt/src/GridOpt.cpp]

#include "GridOpt.h"

#include "common_functions.h"

#include <iostream>
#include <cmath>
#include <vector>
#include <map>

GridOpt::GridOpt()
{
    //ctor
}

GridOpt::~GridOpt()
{
    //dtor
}


void GridOpt::make_opt(LandscapeInfo& L, Config C,
                       std::map<size_t, std::vector<double>>& k_calls_per_cell,
                       std::map<size_t, double>& nodes_per_cell_map)
{
    set_kernel_pointer(C.local_kernel);
    std::vector<size_t> k_calls_vector;
    k_calls_vector.resize(C.k_range.size(), 0);
    size_t k_element = 0;
    for(size_t k : C.k_range) //The different grid configurations
    {
        std::cout << "Calculating kernel calls for k = " << k << "." << std::endl;
        double nodes_per_cell = double(L.get_n_nodes()) / (k*k);
        nodes_per_cell_map[k] = nodes_per_cell;
        double k_calls_this_k = 0.0; //number of kernel calls in total for this grid conf.
        if(k == 1) //No gridding (one large cell). Only pairwise.
        {
            k_calls_this_k += (nodes_per_cell - 1);
            k_calls_per_cell[k].push_back(k_calls_this_k); //Saves the kernel calls for each cell to all other cells for this configuration k
        }
        else //There are more than one cell.
        {
            //To save time we only calculate the number of kernel calls for one quadrant of the cells to
            //all other cells and multiply with 4. If k is uneven we do that for a rectangle and add on
            //the number of kernel calls for the middle cell to all other cells at the end.
            std::vector<size_t> subset_k_x; //X coordinates for cells in first quadrant (subset)
            std::vector<size_t> subset_k_y; //Y coordinates for same.

            //First fill with coordinates as if k is even.
            for(size_t i = 0; i < k / 2; i++)
            {
                subset_k_x.push_back(i);
                subset_k_y.push_back(i);
            }

            //Add an extra column of cells if k is uneven.
            if(k%2 == 1)//Uneven number of squares in one dim.
            {
                subset_k_x.push_back(subset_k_x.size());
            }

            //Loop over all pairs of cells (first cell A x and y, and then cell B x and y).
            for(size_t Ax : subset_k_x)//Cell A x coordinates.
            {
                for(size_t Ay : subset_k_y)//Cell A y coordinates.
                {
                    //For this pair of Ax and Ay do all B cells (including a itself).
                    double k_calls_A = (nodes_per_cell - 1); //Pairwise within the cell itself.
                    for(size_t Bx = 0; Bx < k; Bx++) //Cell B x coordinates.
                    {
                        for(size_t By = 0; By < k; By++) //Cell B y coordinates.
                        {
                            if(!(Ax == Bx and Ay == By)) //Only if A and B are not the same cell.
                            {
                                double d = get_distance_between_pairs(Ax, Ay, Bx, By, L.get_longest_side(), k);
                                double kernel_value = (this->*k_function)(d);
                                double exponent = -L.get_trans() * L.get_susc() * kernel_value;
//                                double exponent = -L.get_trans() * L.get_susc() * distance_kernel(d);
                                double p_over = common::oneMinusExp(exponent);
//                                p_over = 1 - std::pow(1 - p_over, nodes_per_cell);
                                double k_calls_this_pair = nodes_per_cell * p_over + 1; //Expected n kernel calls for Cell(Ax, Ay)->Cell(Bx, By) plus one for the calculation of p_over.
                                k_calls_A += k_calls_this_pair; //Add the kernel calls between cells A and B to A's total.
                            }
                        }
                    }
                    k_calls_this_k += 4*k_calls_A; //Add A's total kernel calls to the grand total (cells equivalent to A occur 4 times in the landscape).
                    k_calls_per_cell[k].push_back(k_calls_A); //Also save 4 copies of the number of kernel calls for A to to the map.
                    k_calls_per_cell[k].push_back(k_calls_A);
                    k_calls_per_cell[k].push_back(k_calls_A);
                    k_calls_per_cell[k].push_back(k_calls_A);
                }
            }
            //When all pairs have been looped over and k is uneven there still remains the central cell in the configuration.
            if(k%2 == 1)
            {
                size_t Ax = k/2;
                size_t Ay = k/2;
                double k_calls_A = (nodes_per_cell - 1); //Pairwise within the cell itself.
                for(size_t Bx = 0; Bx < k; Bx++) //Cell B x coordinates.
                {
                    for(size_t By = 0; By < k; By++) //Cell B y coordinates.
                    {
                        if(!(Ax == Bx and Ay == By)) //Only if A and B are not the same cell.
                        {
                            double d = get_distance_between_pairs(Ax, Ay, Bx, By, L.get_longest_side(), k);
                            double kernel_value = (this->*k_function)(d);
                            double exponent = -L.get_trans() * L.get_susc() * kernel_value;
                            //double exponent = -L.get_trans() * L.get_susc() * distance_kernel(d);
                            double p_over = common::oneMinusExp(exponent);
//                            p_over = 1 - std::pow(1 - p_over, nodes_per_cell);
                            double k_calls_this_pair = nodes_per_cell * p_over + 1; //Expected n kernel calls for Cell(Ax, Ay)->Cell(Bx, By) plus one for the calculation of p_over.
                            k_calls_A += k_calls_this_pair; //Add the kernel calls between cells A and B to A's total.
                        }
                    }
                }
                k_calls_this_k += k_calls_A;
                k_calls_per_cell[k].push_back(k_calls_A);
            }
        }

        k_calls_vector.at(k_element) = k_calls_this_k;
        k_element++;
    }
}

double GridOpt::Buhnerkempe_kernel(double d)
{
    return 0.089 / (1 + std::pow(d / 1600.0, 4.6));
}

double GridOpt::brand_kernel_a3(double d)
{
    d = d / 1000.0; //Transform to km
    double beta = 0.115;
    double L3 = 10.0;
    double N3 = 1.0 / (2*M_PI);
    return beta * N3 * L3 * std::pow(L3*L3 + d * d, -1.5);
}

double GridOpt::brand_kernel_a4(double d)
{
    d = d / 1000.0; //Transform to km
    double beta = 0.115;
    double L4 = 20.0 / (0.5*M_PI);
    double N4 = L4 / M_PI;
    return beta * N4 * L4 * std::pow(L4*L4 + d * d, -2.0);
}

double GridOpt::brand_kernel_a5(double d)
{
    d = d / 1000.0; //Transform to km
    double beta = 0.115;
    double L5 = 20.0;
    double N5 = (3.0 * L5 * L5) / (2 * M_PI);
    return beta * N5 * L5 * std::pow(L5*L5 + d*d, -2.5);
}

double GridOpt::hayama_kernel(double d)
{
    d = d / 1000.0; //Transform to km
    double Hayama_r0 = 0.58;
    double Hayama_h0 = 0.00074;
    double Hayama_alpha = 2.47;
    return Hayama_h0 * std::pow(1 + (d/Hayama_r0), -Hayama_alpha);
}

double GridOpt::USDOS2_kernel_v2(double d)
{
    double USDOS_k1 = 1.293833e-08;
    double USDOS_k2 = 2116.798;
    double USDOS_k3 = 2.38;
    return USDOS_k1 / (1 + std::pow(d/USDOS_k2, USDOS_k3));
}

void GridOpt::set_kernel_pointer(size_t local_kernel)
{
    if(local_kernel == 1)
    {
        k_function = &GridOpt::Buhnerkempe_kernel;
    }
    else if(local_kernel == 2)
    {
        //k_function = &gaussian_kernel;
        std::cout << "Kernel number " << local_kernel << " not implemented." << std::endl;
        exit(EXIT_FAILURE);
    }
    else if(local_kernel == 3)
    {
        //k_function = &USDOS2_kernel_half_gamma;
        std::cout << "Kernel number " << local_kernel << " not implemented." << std::endl;
        exit(EXIT_FAILURE);
    }
    else if(local_kernel == 4)
    {
        //k_function = &USDOS2_kernel_double_gamma;
        std::cout << "Kernel number " << local_kernel << " not implemented." << std::endl;
        exit(EXIT_FAILURE);
    }
    else if(local_kernel == 5)
    {
        k_function = &GridOpt::brand_kernel_a3;
    }
    else if(local_kernel == 6)
    {
        k_function = &GridOpt::brand_kernel_a4;
    }
    else if(local_kernel == 7)
    {
        k_function = &GridOpt::brand_kernel_a5;
    }
    else if(local_kernel == 8)
    {
        k_function = &GridOpt::hayama_kernel;
    }
    else if(local_kernel == 9)
    {
        k_function = &GridOpt::USDOS2_kernel_v2;
    }
}

double GridOpt::get_distance_between_pairs(size_t Ax, size_t Ay, size_t Bx, size_t By,
                                           double longest_side, size_t k)
{
    size_t a = 0;
    size_t b = 0;

    if(Ax == Bx)
        a = 0;
    else if(Ax < Bx)
        a = 1;
    else if(Ax > Bx)
        a = -1;

    if(Ay == By)
        b = 0;
    else if(Ay < By)
        b = 1;
    else if(Ay > By)
        b = -1;

    double t1 = double((Ax + a)*longest_side - Bx * longest_side) / double(k);
    double t2 = double((Ay + b)*longest_side - By * longest_side) / double(k);
    double d_sq = t1*t1 + t2*t2;
    double d = std::sqrt(d_sq);

    return d;
}
