# Supplementary material for: Need for speed: An optimized gridding approach for spatially explicit disease simulations
Source: PLoS Comput Biol. 2018 Apr 6;14(4):e1006086. doi: 10.1371/journal.pcbi.1006086 (PMC5906030; doi:10.1371/journal.pcbi.1006086)
Supplement: S2 Appendix — (ZIP) [file pcbi.1006086.s004.zip › gridopt/src/LandscapeInfo.cpp]

#include "LandscapeInfo.h"
#include "common_functions.h"
#include <fstream>
#include <sstream>
#include <algorithm>

LandscapeInfo::LandscapeInfo(Config C) :
    fname(C.landsc_file)
{
    //Read the landscape file.
    std::ifstream f(fname);
    if(f.is_open())
    {
        std::cout << "Reading landscape..." << std::endl;
        common::skipBOM(f);
        unsigned int n_lines = common::get_n_lines(f);
        x_coords.reserve(n_lines);
        y_coords.reserve(n_lines);
        n_sp1_vector.reserve(n_lines);
        n_sp2_vector.reserve(n_lines);

        std::string line;
        while(std::getline(f, line))
        {
            std::vector<std::string> line_vector = common::split(line, '\t');
            if(!line_vector.empty())
            {
                //x and y coordinates
                double x = common::stringToNum<double>(line_vector[2]);
                double y = common::stringToNum<double>(line_vector[3]);
                x_coords.push_back(x);
                y_coords.push_back(y);
                if(x > max_x)
                    max_x = x;
                if(x < min_x)
                    min_x = x;
                if(y > max_y)
                    max_y = y;
                if(y < min_y)
                    min_y = y;

                //Number of animals of species 1 & 2
                size_t n_sp1 = common::stringToNum<unsigned int>(line_vector[4]);
                size_t n_sp2 = common::stringToNum<unsigned int>(line_vector[5]);

                sp1_sum += n_sp1;
                n_sp1_vector.push_back(n_sp1);
                n_sp1_farms++;
                sp2_sum += n_sp2;
                n_sp2_vector.push_back(n_sp2);
                n_sp2_farms++;

            }
        }

        //Set up all parameters based on the landscape properties.
        x_side = max_x - min_x;
        y_side = max_y - min_y;
        area = x_side*y_side;
//        longest_side = std::sqrt(area);
        longest_side = std::max(x_side, y_side);

        //Mean farm size for the two species given in the landscape file-
        mean_sp1 = double(sp1_sum) / double(n_sp1_farms);
        mean_sp2 = double(sp2_sum) / double(n_sp2_farms);
        //Median farm size.
        median_sp1 = median(n_sp1_vector);
        median_sp1 = median(n_sp2_vector);
        //A specific percentile of the farm size.
        double percentile_val = 0.75;
        percentile_sp1 = percentile(n_sp1_vector, percentile_val);
        percentile_sp2 = percentile(n_sp2_vector, percentile_val);
        //Maximum farm size.
        max_sp1 = double(*(std::max_element(n_sp1_vector.begin(), n_sp1_vector.end())));
        max_sp2 = double(*(std::max_element(n_sp2_vector.begin(), n_sp2_vector.end())));

        tot_n_nodes = x_coords.size();

        //This is what is used in the actual calculations, use this to choose summary statistic on which to base transmissibility and susceptibility.
        double sp1 = mean_sp1;
        double sp2 = mean_sp1;

        if(C.local_kernel == 8)
        {
            susceptibility = std::log(sp1 + sp2);
            transmissibility = std::log(sp1 + sp2);
        }
        else
        {
            susceptibility = C.S1 * std::pow(sp1, C.q1) + C.S2 * std::pow(sp2, C.q2);
            transmissibility = C.T1 * std::pow(sp1, C.p1) + C.T2 * std::pow(sp2, C.p2);
        }
    }
    else
    {
        std::cout << "Failed to open \"" << fname << "\". Exiting..." << std::endl;
        exit(EXIT_FAILURE);
    }
}

LandscapeInfo::~LandscapeInfo()
{
    //dtor
}

void LandscapeInfo::print_summary()
{
    std::cout << "Summary of landscape created using " << fname << std::endl
              << "\tx_side = " << x_side << std::endl
              << "\ty_side = " << y_side << std::endl
              << "\ttotal n farms = " << tot_n_nodes << std::endl
              << "\tn farms with sp1, median n sp1: " << n_sp1_farms << ", " << median_sp1 << std::endl
              << "\tn farms with sp2, median n sp2: " << n_sp2_farms << ", " << median_sp2 << std::endl;
}

double LandscapeInfo::get_longest_side()
{
    return longest_side;
}

size_t LandscapeInfo::get_n_nodes()
{
    return tot_n_nodes;
}

double LandscapeInfo::get_susc()
{
    return susceptibility;
}

double LandscapeInfo::get_trans()
{
    return transmissibility;
}

double LandscapeInfo::median(std::vector<size_t> vals)
{
    std::sort(vals.begin(), vals.end());
    double m = 0.0;
    size_t v_len = vals.size();
    if(v_len % 2 == 0) //Even
    {
        m = (vals[size_t(v_len/2.0)] + vals[size_t((v_len/2.0) - 1)]) / 2.0;
    }
    else
    {
        m = vals[size_t(v_len/2.0)];
    }
    return m;
}

size_t LandscapeInfo::percentile(std::vector<size_t> vals, double percentile_val)
{
    std::sort(vals.begin(), vals.end());
    size_t perc_idx = size_t(double(vals.size()) * percentile_val);
    return vals.at(perc_idx);
}
