# Supplementary material for: Need for speed: An optimized gridding approach for spatially explicit disease simulations
Source: PLoS Comput Biol. 2018 Apr 6;14(4):e1006086. doi: 10.1371/journal.pcbi.1006086 (PMC5906030; doi:10.1371/journal.pcbi.1006086)
Supplement: S2 Appendix — (ZIP) [file pcbi.1006086.s004.zip › gridopt/src/main.cpp]

#include <iostream>
#include <string>
#include <sstream>
#include <fstream>
#include "Config.h"
#include "LandscapeInfo.h"
#include "GridOpt.h"
#include "common_functions.h"

int main(int argc, char* argv[])
{
    std::string conf_fname;
    double sus_scale = 1.0;
    if(argc == 2)
    {
        conf_fname = argv[1];
    }
    else if(argc == 3)
    {
        conf_fname = argv[1];
        sus_scale = common::stringToNum<double>(argv[2]);
    }
    else
    {
        std::cout << "usage: " << argv[0] << " config_file.txt" << std::endl;
        exit(EXIT_FAILURE);
    }

    Config C = Config(conf_fname, sus_scale);
    LandscapeInfo L = LandscapeInfo(C);
    L.print_summary();
    GridOpt G = GridOpt();
    std::map<size_t, std::vector<double>> k_calls_per_cell;
    std::map<size_t, double> nodes_per_cell;
    G.make_opt(L, C, k_calls_per_cell, nodes_per_cell);
    std::ofstream f;
    f.open("kc_" + C.landsc_file);
    if(f.is_open())
    {
        for(auto k_calls_pair : k_calls_per_cell)
        {
            size_t current_k = k_calls_pair.first;
            std::vector<double> calls = k_calls_pair.second;
            std::stringstream line_ss;
            line_ss << nodes_per_cell.at(current_k) << " (" << current_k << ")\t";
            for(double val : calls)
            {
                line_ss << val << "\t";
            }
            std::string line_str = line_ss.str();
            line_str.pop_back();
            f << line_str << std::endl;
        }
        f.close();
    }
    else
    {
        std::cout << "Failed to open output file " << "kc_" + C.landsc_file << std::endl;
    }
}
